# Supplementary material for: Naringin from Ganshuang granule inhibits inflammatory to relieve liver fibrosis through TGF-β-Smad signaling pathway
Source: PLoS One. 2024 Jun 10;19(6):e0304185. doi: 10.1371/journal.pone.0304185 (PMC11164354; doi:10.1371/journal.pone.0304185)
Supplement: S1 Raw data — (ZIP) [file pone.0304185.s002.zip]

Archive with 6 entries (5 files):
- Raw data/raw data-Results 1.xlsx
- Raw data/raw data-Results 2.xlsx
- Raw data/raw data-Results 3.xlsx
- Raw data/raw data-Results 4+5.xlsx
- Raw data/raw data-Results Total.xlsx
- Raw data/
