# Supplementary material for: Naringin from Ganshuang granule inhibits inflammatory to relieve liver fibrosis through TGF-β-Smad signaling pathway
Source: PLoS One. 2024 Jun 10;19(6):e0304185. doi: 10.1371/journal.pone.0304185 (PMC11164354; doi:10.1371/journal.pone.0304185)
Supplement: S1 Raw data — (ZIP) [file pone.0304185.s002.zip › Raw data/raw data-Results 1.xlsx]

## Sheet: Sheet1
造模结束后血清肝功数据
组别	AST	ALT	AST/ALT	TBIL	DBIL	IBIL	TP	ALB	GLB	A/G	ALP	GGT	CK
Blank group	119.5	48.1	2.49	0.7	0.1	0.6	50.9	29.8	21.1	1.41	560.3	3.2	888.2
	115.3	44.1	2.61	-0.7	0.5	-1.2	55.9	31.3	24.6	1.27	380.6	-1	955.2
	107.8	-4.6	-23.48	2.1	3	-0.9	54	29.5	24.5	1.2	606.5	1.4	723.4
Model Group	185.8	103.6	1.79	4.7	2.5	2.1	48	26.3	21.7	1.21	952	9.7	869.4
	148.2	115.9	1.28	4.3	2	2.3	50.2	28.1	22.1	1.27	746.3	8.4	605.9
	116	64.8	1.79	4.9	2.9	2	56.6	27.2	29.4	0.93	599.9	19	717
药物干预后血清肝功数据
组别	AST	ALT	TBIL	DBIL	TP	ALB	ALP	GGT	CK
Blank group	112	-3.8	2.8	3.8	60.6	33.1	400	3.7	801.8
	104.8	35.9	1.4	1.1	56.1	31.2	321.2	1.6	598.3
	118.7	44.1	-1.1	0.2	62.1	33.2	462.6	-0.7	2563.4
	120.1	40.8	-0.8	1.1	59.3	33.4	427.9	3.9	545.3
Model Group	106.6	64.7	2.6	1.8	53.5	30.4	360.4	2.3	842.3
	100.1	88	4.3	1.1	55.9	29.7	622.8	2.7	258.4
	105.6	59.2	1.2	0.6	63.2	31.9	624.5	1.4	1411.3
	104.1	63.3	3.4	0.9	57.2	30.6	593.1	3	871.9
LD GS	107.6	70.9	3.7	1.2	56.3	30.2	691.5	4	424.1
	137.8	96.4	-8.3	1	76.2	39	717.1	-1.2	802.1
	113.3	53.8	1.6	1.1	55.5	31	580.7	0.8	1587.5
	98.9	60.8	1.9	0.9	63.4	35	636.1	1.1	660.5
	135.8	63.3	2.1	0.8	58	31.5	565.5	2.3	954
MD GS	236.5	84	-0.3	1	51	28.9	491.4	1.4	0
	126.8	47.8	3	2.4	56.2	30.9	375.7	0.9	646.3
	127.6	47.7	4.8	1.6	55.1	30.1	467.7	3.4	2158.8
HD GS	100.7	76.8	1.8	1.2	66.6	33.7	500.2	3	1637.8
	97	33.7	0.6	1.2	55.7	32.5	467.2	0.4	822.5
	83	4.8	3.2	2.2	55.9	29.2	390.7	3.5	720.6
bicyclol	117.2	58.6	2.1	1.2	57.5	32.5	592	1.5	667.7
	162.7	61.4	-3.6	0.8	69.6	35.8	322.8	0.5	1223.1
	154.3	63.4	5.5	3.3	59.5	29.1	569.9	3.8	255.6
	116.3	77.2	2.4	1.3	66.7	36.3	657.6	3.2	602.8
药物干预后血常规数据
组别	WBC	RBC	HGB	HCT	MCV	MCH	MCHC	PLT	PDW	MPV	PCT
Blank group	3.38	7.79	161	46	59.1	20.6	349	786	15	7.6	0.599
	5.26	7.74	157	44.2	57.1	20.3	356	865	14.8	6.7	0.582
	1.57	8.09	157	43.3	53.5	19.4	362	848	14.9	6.9	0.585
	1.47	8.17	158	43.1	52.7	19.3	367	883	14.9	7	0.617
Model Group	2.35	7.81	145	41	52.5	18.6	354	1202	14.7	7	0.843
	1.74	6.78	133	37.1	54.8	19.7	359	1126	14.9	7.1	0.799
LD GS	1.72	6.69	131	37.9	56.7	19.6	346	1268	14.8	7.3	0.922
	1.33	7.11	143	41.3	58.1	20.1	345	740	14.9	7	0.517
	0.99	6.47	127	36.5	56.4	19.7	349	977	15	7.5	0.736
MD GS	4.51	6.63	133	38	57.2	20	350	745	14.8	7.3	0.547
	5.89	6.27	126	36.2	57.8	20.1	349	516	15.2	7.8	0.402
HD GS	7.59	5.74	156	33.7	58.7	27.1	463	354	15.4	8.5	0.299
	2.99	7.15	139	38.4	53.6	19.5	363	904	14.7	6.8	0.613
bicyclol	1.5	6.83	137	39.2	57.4	20.1	350	871	14.9	7.3	0.634
	2.32	5.31	110	32.8	61.8	20.6	334	695	15.4	7.3	0.508
	4.32	6.4	119	35.9	56.2	18.7	332	1411	15	7.3	无
