# Supplementary material for: Naringin from Ganshuang granule inhibits inflammatory to relieve liver fibrosis through TGF-β-Smad signaling pathway
Source: PLoS One. 2024 Jun 10;19(6):e0304185. doi: 10.1371/journal.pone.0304185 (PMC11164354; doi:10.1371/journal.pone.0304185)
Supplement: S1 Raw data — (ZIP) [file pone.0304185.s002.zip › Raw data/raw data-Results 2.xlsx]

## Sheet: Sheet1
TNF
Model Group	LD GS+DMN	MD GS+DMN	HD+DMN	Positive Contol
1	0.87	0.8	0.42	0.45
1	1.02	0.86	0.52	0.6
1	0.98	1.05	0.47	0.9
IFN
Model Group	LD GS+DMN	MD GS+DMN	HD+DMN	Positive Contol
1	1.43	1.5	1.31	2.05
1	1.55	1.85	2.26	2.74
1	2.61	2.04	4.32	3.18
IL-2
Model Group	LD GS+DMN	MD GS+DMN	HD+DMN	Positive Contol
1	1.89	1.23	4.58	1.59
1	2.73	2.41	1.84	2.38
1	1.23	2.88	2.26	2.93
IL-4
Model Group	LD GS+DMN	MD GS+DMN	HD+DMN	Positive Contol
1	1.05	3.18	3.14	3.95
1	2.44	4.03	2.21	1.72
1	3.9	1.96	4.06	3.88
IL-6
Model Group	LD GS+DMN	MD GS+DMN	HD+DMN	Positive Contol
1	1.39	3.3	2.93	6.66
1	3.33	5.7	1.32	2.49
1	1.39	2.46	4.3	1.76
IL-10
Model Group	LD GS+DMN	MD GS+DMN	HD+DMN	Positive Contol
1	1.88	1.08	1.44	1.49
1	1.77	0.91	1.28	0.6
1	0.51	1.44	2.71	1.89
