# Supplementary material for: Naringin from Ganshuang granule inhibits inflammatory to relieve liver fibrosis through TGF-β-Smad signaling pathway
Source: PLoS One. 2024 Jun 10;19(6):e0304185. doi: 10.1371/journal.pone.0304185 (PMC11164354; doi:10.1371/journal.pone.0304185)
Supplement: S1 Raw data — (ZIP) [file pone.0304185.s002.zip › Raw data/raw data-Results 3.xlsx]

## Sheet: Sheet1
ELISA结果
肝脏组织匀浆血小板衍生生长因子PDGF（稀释100倍的值）
组别	n	编号	测量OD值	空白OD值	矫正OD值	浓度pg/ml	各组浓度均值pg/ml
Blank group 2 week	3	1	1.13	0.16	0.97	2166.77	1168.67
		2	0.84	0.16	0.68	1103.14
		3	0.43	0.16	0.27	236.11
Model Group 2 week	3	1	0.91	0.16	0.75	1320.28	2859.67
		2	1.21	0.16	1.05	2545.7
		3	1.55	0.16	1.39	4713.02
Blank group 3 week	2	1	0.81	0.16	0.65	1016.95	949.48
		2	0.76	0.16	0.6	882.01
Model Group 3 week	2	1	1.11	0.16	0.95	2078.44	1913.68
		2	1.03	0.16	0.87	1748.93
LD GS 3 week	4	1	0.88	0.16	0.72	1224.4	2002.23
		2	1.08	0.16	0.92	1950.5
		3	0.95	0.16	0.79	1454.93
		4	1.36	0.16	1.2	3379.09
MD GS 3 week	3	1	0.96	0.16	0.8	1489.85	1597.85
		2	1.08	0.16	0.92	1950.5
		3	0.92	0.16	0.76	1353.2
HD GS 3 week	4	1	0.95	0.16	0.79	1454.93	1125.42
		2	0.68	0.16	0.52	687.71
		3	0.89	0.16	0.73	1255.88
		4	0.84	0.16	0.68	1103.14
bicyclol 3 week	4	1	0.94	0.16	0.78	1420.52	1725.57
		2	1.13	0.16	0.97	2166.77
		3	1.14	0.16	0.98	2211.87
		4	0.84	0.16	0.68	1103.14
肝脏组织匀浆转化生长因子TGF（稀释10倍后的值）
组别	n	编号	测量OD值	空白OD值	矫正OD值	浓度pg/ml	各组浓度均值pg/ml
Blank group 2 week	3	1	1.56	0.07	1.49	5568.75	6244.87
		2	1.55	0.07	1.48	5477.72
		3	1.76	0.07	1.69	7688.16
Model Group 2 week	3	1	1.87	0.07	1.8	9143.42	8089.15
		2	1.24	0.07	1.17	3198.44
		3	2.04	0.07	1.97	11925.6
Blank group 3 week	3	1	1.35	0.07	1.28	3898.72	8132.16
		2	1.66	0.07	1.59	6553.09
		3	2.14	0.07	2.07	13944.6
Model Group 3 week	3	1	0.98	0.07	0.91	1909.04	10633.9
		2	2.53	0.07	2.46	26162
		3	1.34	0.07	1.27	3830.61
LD GS 3 week	4	1	1.28	0.07	1.21	3440.98	5621.47
		2	1.48	0.07	1.41	4874.79
		3	1.59	0.07	1.52	5849.63
		4	1.81	0.07	1.74	8320.46
MD GS 3 week	3	1	2.48	0.07	2.41	24064.5	11908.3
		2	1.52	0.07	1.45	5212.12
		3	1.65	0.07	1.58	6448.28
HD GS 3 week	4	1	0.97	0.07	0.9	1868.16	5090.54
		2	1.43	0.07	1.36	4478.58
		3	1.65	0.07	1.58	6448.28
		4	1.75	0.07	1.68	7567.14
bicyclol 3 week	4	1	1.74	0.07	1.67	7447.87	5886.73
		2	1.46	0.07	1.39	4713.02
		3	1.64	0.07	1.57	6344.94
		4	1.5	0.07	1.43	5041.11
后续补充数据
肿瘤坏死因子TNF标准曲线
浓度pg/ml	0	50	200	800
测量OD值	0.013	0.16	0.629	1.999
矫正OD值	0.003	0.15	0.619	1.989
血清肿瘤坏死因子TNF
组别	n	编号	测量OD值	空白OD值	矫正OD值	浓度pg/ml	各组浓度均值pg/ml
Blank group 2 week	3	1	0.563	0.01	0.553	178.149	193.28
		2	0.694	0.01	0.684	221.9
		3	0.568	0.01	0.558	179.791
Model Group 2 week	3	1	0.45	0.01	0.44	141.516	141.516
		2	0.45	0.01	0.44	141.516
		3	0.002	0.01	/	/
模型2周第3只检测失误，结果不准确。
肝脏组织匀浆肿瘤坏死因子TNF（稀释10倍后的值）
组别	n	编号	测量OD值	空白OD值	矫正OD值	检测样品浓度pg/ml	实际样品浓度pg/ml	各组浓度均值pg/ml
Blank group 2 week	3	1	0.298	0.01	0.288	93.3815	933.815	1183.53
		2	0.446	0.01	0.436	140.235	1402.35
		3	0.387	0.01	0.377	121.443	1214.43
Model Group 2 week	3	1	0.446	0.01	0.436	140.235	1402.35	1463.39
		2	0.546	0.01	0.536	172.578	1725.78
		3	0.402	0.01	0.392	126.204	1262.04
HSC细胞上清PDGF TGF
血小板衍生生长因子PDGF
组别	n	编号	测量OD值	空白OD值	矫正OD值	浓度pg/ml	各组浓度均值pg/ml
Blank group	3	1	0.05	0.005	0.045	19.3099	17.624
		2	0.045	0.005	0.04	16.7811
		3	0.045	0.005	0.04	16.7811
Model Group	3	1	0.052	0.005	0.047	20.3565	19.1547
		2	0.051	0.005	0.046	19.8308
		3	0.046	0.005	0.041	17.2767
naringin	3	1	0.05	0.005	0.045	19.3099	21.3501
		2	0.048	0.005	0.043	18.2832
		3	0.063	0.005	0.058	26.457
转化生长因子TGF
组别	n	编号	测量OD值	空白OD值	矫正OD值	浓度pg/ml	各组浓度均值pg/ml
Blank group	3	1	0.034	0.005	0.029	25.8856	25.5928
		2	0.034	0.005	0.029	25.8856
		3	0.033	0.005	0.028	25.0071
Model Group	3	1	0.042	0.005	0.037	32.9529	30.8859
		2	0.038	0.005	0.033	29.4104
		3	0.039	0.005	0.034	30.2944
naringin	3	1	0.04	0.005	0.035	31.1795	27.3581
		2	0.032	0.005	0.027	24.1298
		3	0.035	0.005	0.03	26.7652
