# Supplementary material for: Naringin from Ganshuang granule inhibits inflammatory to relieve liver fibrosis through TGF-β-Smad signaling pathway
Source: PLoS One. 2024 Jun 10;19(6):e0304185. doi: 10.1371/journal.pone.0304185 (PMC11164354; doi:10.1371/journal.pone.0304185)
Supplement: S1 Raw data — (ZIP) [file pone.0304185.s002.zip › Raw data/raw data-Results 4+5.xlsx]

## Sheet: Sheet1
	OD450
		control			TNF-α			naringin
	0 (h)	1.39	1.37	1.34	1.37	1.38	1.35	1.36	1.38	1.39
	24 (h)	1.45	1.4	1.42	1.62	1.64	1.59	1.53	1.56	1.57
	48 (h)	1.61	1.58	1.65	1.97	2.02	1.96	1.76	1.79	1.87
	72 (h)	1.78	1.83	1.85	2.11	2.19	2.12	1.89	2	1.91
			Relative expression of MMP-1
			Control	TNF-α	TNF-α+naringin
			1	0.62	0.84
			1	0.57	0.94
			1	0.45	0.89
			Relative expression of TIMP-1
			Control	TNF-α	TNF-α+naringin
			1	2.15	1.41
			1	1.96	1.48
			1	2.02	1.57
			Relative expression of Smad
			Control	TNF-α	TNF-α+naringin
			1	3.05	0.53
			1	3.27	1.08
			1	3.61	1.78
