# Supplementary material for: Naringin from Ganshuang granule inhibits inflammatory to relieve liver fibrosis through TGF-β-Smad signaling pathway
Source: PLoS One. 2024 Jun 10;19(6):e0304185. doi: 10.1371/journal.pone.0304185 (PMC11164354; doi:10.1371/journal.pone.0304185)
Supplement: S1 Raw data — (ZIP) [file pone.0304185.s002.zip › Raw data/raw data-Results Total.xlsx]

## Sheet: Sheet1
造模结束后血清肝功数据
组别	AST	ALT	AST/ALT	TBIL	DBIL	IBIL	TP	ALB	GLB	A/G	ALP	GGT	CK
Blank group	119.5	48.1	2.49	0.7	0.1	0.6	50.9	29.8	21.1	1.41	560.3	3.2	888.2
	115.3	44.1	2.61	-0.7	0.5	-1.2	55.9	31.3	24.6	1.27	380.6	-1	955.2
	107.8	-4.6	-23.48	2.1	3	-0.9	54	29.5	24.5	1.2	606.5	1.4	723.4
Model Group	185.8	103.6	1.79	4.7	2.5	2.1	48	26.3	21.7	1.21	952	9.7	869.4
	148.2	115.9	1.28	4.3	2	2.3	50.2	28.1	22.1	1.27	746.3	8.4	605.9
	116	64.8	1.79	4.9	2.9	2	56.6	27.2	29.4	0.93	599.9	19	717
药物干预后血清肝功数据
组别	AST	ALT	TBIL	DBIL	TP	ALB	ALP	GGT	CK
Blank group	112	-3.8	2.8	3.8	60.6	33.1	400	3.7	801.8
	104.8	35.9	1.4	1.1	56.1	31.2	321.2	1.6	598.3
	118.7	44.1	-1.1	0.2	62.1	33.2	462.6	-0.7	2563.4
	120.1	40.8	-0.8	1.1	59.3	33.4	427.9	3.9	545.3
Model Group	106.6	64.7	2.6	1.8	53.5	30.4	360.4	2.3	842.3
	100.1	88	4.3	1.1	55.9	29.7	622.8	2.7	258.4
	105.6	59.2	1.2	0.6	63.2	31.9	624.5	1.4	1411.3
	104.1	63.3	3.4	0.9	57.2	30.6	593.1	3	871.9
LD GS	107.6	70.9	3.7	1.2	56.3	30.2	691.5	4	424.1
	137.8	96.4	-8.3	1	76.2	39	717.1	-1.2	802.1
	113.3	53.8	1.6	1.1	55.5	31	580.7	0.8	1587.5
	98.9	60.8	1.9	0.9	63.4	35	636.1	1.1	660.5
	135.8	63.3	2.1	0.8	58	31.5	565.5	2.3	954
MD GS	236.5	84	-0.3	1	51	28.9	491.4	1.4	0
	126.8	47.8	3	2.4	56.2	30.9	375.7	0.9	646.3
	127.6	47.7	4.8	1.6	55.1	30.1	467.7	3.4	2158.8
HD GS	100.7	76.8	1.8	1.2	66.6	33.7	500.2	3	1637.8
	97	33.7	0.6	1.2	55.7	32.5	467.2	0.4	822.5
	83	4.8	3.2	2.2	55.9	29.2	390.7	3.5	720.6
bicyclol	117.2	58.6	2.1	1.2	57.5	32.5	592	1.5	667.7
	162.7	61.4	-3.6	0.8	69.6	35.8	322.8	0.5	1223.1
	154.3	63.4	5.5	3.3	59.5	29.1	569.9	3.8	255.6
	116.3	77.2	2.4	1.3	66.7	36.3	657.6	3.2	602.8
药物干预后血常规数据
组别	WBC	RBC	HGB	HCT	MCV	MCH	MCHC	PLT	PDW	MPV	PCT
Blank group	3.38	7.79	161	46	59.1	20.6	349	786	15	7.6	0.599
	5.26	7.74	157	44.2	57.1	20.3	356	865	14.8	6.7	0.582
	1.57	8.09	157	43.3	53.5	19.4	362	848	14.9	6.9	0.585
	1.47	8.17	158	43.1	52.7	19.3	367	883	14.9	7	0.617
Model Group	2.35	7.81	145	41	52.5	18.6	354	1202	14.7	7	0.843
	1.74	6.78	133	37.1	54.8	19.7	359	1126	14.9	7.1	0.799
LD GS	1.72	6.69	131	37.9	56.7	19.6	346	1268	14.8	7.3	0.922
	1.33	7.11	143	41.3	58.1	20.1	345	740	14.9	7	0.517
	0.99	6.47	127	36.5	56.4	19.7	349	977	15	7.5	0.736
MD GS	4.51	6.63	133	38	57.2	20	350	745	14.8	7.3	0.547
	5.89	6.27	126	36.2	57.8	20.1	349	516	15.2	7.8	0.402
HD GS	7.59	5.74	156	33.7	58.7	27.1	463	354	15.4	8.5	0.299
	2.99	7.15	139	38.4	53.6	19.5	363	904	14.7	6.8	0.613
bicyclol	1.5	6.83	137	39.2	57.4	20.1	350	871	14.9	7.3	0.634
	2.32	5.31	110	32.8	61.8	20.6	334	695	15.4	7.3	0.508
	4.32	6.4	119	35.9	56.2	18.7	332	1411	15	7.3	无
ELISA结果
肝脏组织匀浆血小板衍生生长因子PDGF（稀释100倍的值）
组别	n	编号	测量OD值	空白OD值	矫正OD值	浓度pg/ml	各组浓度均值pg/ml
Blank group 2 week	3	1	1.13	0.16	0.97	2166.77	1168.67
		2	0.84	0.16	0.68	1103.14
		3	0.43	0.16	0.27	236.11
Model Group 2 week	3	1	0.91	0.16	0.75	1320.28	2859.67
		2	1.21	0.16	1.05	2545.7
		3	1.55	0.16	1.39	4713.02
Blank group 3 week	2	1	0.81	0.16	0.65	1016.95	949.48
		2	0.76	0.16	0.6	882.01
Model Group 3 week	2	1	1.11	0.16	0.95	2078.44	1913.68
		2	1.03	0.16	0.87	1748.93
LD GS 3 week	4	1	0.88	0.16	0.72	1224.4	2002.23
		2	1.08	0.16	0.92	1950.5
		3	0.95	0.16	0.79	1454.93
		4	1.36	0.16	1.2	3379.09
MD GS 3 week	3	1	0.96	0.16	0.8	1489.85	1597.85
		2	1.08	0.16	0.92	1950.5
		3	0.92	0.16	0.76	1353.2
HD GS 3 week	4	1	0.95	0.16	0.79	1454.93	1125.42
		2	0.68	0.16	0.52	687.71
		3	0.89	0.16	0.73	1255.88
		4	0.84	0.16	0.68	1103.14
bicyclol 3 week	4	1	0.94	0.16	0.78	1420.52	1725.57
		2	1.13	0.16	0.97	2166.77
		3	1.14	0.16	0.98	2211.87
		4	0.84	0.16	0.68	1103.14
肝脏组织匀浆转化生长因子TGF（稀释10倍后的值）
组别	n	编号	测量OD值	空白OD值	矫正OD值	浓度pg/ml	各组浓度均值pg/ml
Blank group 2 week	3	1	1.56	0.07	1.49	5568.75	6244.87
		2	1.55	0.07	1.48	5477.72
		3	1.76	0.07	1.69	7688.16
Model Group 2 week	3	1	1.87	0.07	1.8	9143.42	8089.15
		2	1.24	0.07	1.17	3198.44
		3	2.04	0.07	1.97	11925.6
Blank group 3 week	3	1	1.35	0.07	1.28	3898.72	8132.16
		2	1.66	0.07	1.59	6553.09
		3	2.14	0.07	2.07	13944.6
Model Group 3 week	3	1	0.98	0.07	0.91	1909.04	10633.9
		2	2.53	0.07	2.46	26162
		3	1.34	0.07	1.27	3830.61
LD GS 3 week	4	1	1.28	0.07	1.21	3440.98	5621.47
		2	1.48	0.07	1.41	4874.79
		3	1.59	0.07	1.52	5849.63
		4	1.81	0.07	1.74	8320.46
MD GS 3 week	3	1	2.48	0.07	2.41	24064.5	11908.3
		2	1.52	0.07	1.45	5212.12
		3	1.65	0.07	1.58	6448.28
HD GS 3 week	4	1	0.97	0.07	0.9	1868.16	5090.54
		2	1.43	0.07	1.36	4478.58
		3	1.65	0.07	1.58	6448.28
		4	1.75	0.07	1.68	7567.14
bicyclol 3 week	4	1	1.74	0.07	1.67	7447.87	5886.73
		2	1.46	0.07	1.39	4713.02
		3	1.64	0.07	1.57	6344.94
		4	1.5	0.07	1.43	5041.11
后续补充数据
肿瘤坏死因子TNF标准曲线
浓度pg/ml	0	50	200	800
测量OD值	0.013	0.16	0.629	1.999
矫正OD值	0.003	0.15	0.619	1.989
血清肿瘤坏死因子TNF
组别	n	编号	测量OD值	空白OD值	矫正OD值	浓度pg/ml	各组浓度均值pg/ml
Blank group 2 week	3	1	0.563	0.01	0.553	178.149	193.28
		2	0.694	0.01	0.684	221.9
		3	0.568	0.01	0.558	179.791
Model Group 2 week	3	1	0.45	0.01	0.44	141.516	141.516
		2	0.45	0.01	0.44	141.516
		3	0.002	0.01	/	/
模型2周第3只检测失误，结果不准确。
肝脏组织匀浆肿瘤坏死因子TNF（稀释10倍后的值）
组别	n	编号	测量OD值	空白OD值	矫正OD值	检测样品浓度pg/ml	实际样品浓度pg/ml	各组浓度均值pg/ml
Blank group 2 week	3	1	0.298	0.01	0.288	93.3815	933.815	1183.53
		2	0.446	0.01	0.436	140.235	1402.35
		3	0.387	0.01	0.377	121.443	1214.43
Model Group 2 week	3	1	0.446	0.01	0.436	140.235	1402.35	1463.39
		2	0.546	0.01	0.536	172.578	1725.78
		3	0.402	0.01	0.392	126.204	1262.04
HSC细胞上清PDGF TGF
血小板衍生生长因子PDGF
组别	n	编号	测量OD值	空白OD值	矫正OD值	浓度pg/ml	各组浓度均值pg/ml
Blank group	3	1	0.05	0.005	0.045	19.3099	17.624
		2	0.045	0.005	0.04	16.7811
		3	0.045	0.005	0.04	16.7811
Model Group	3	1	0.052	0.005	0.047	20.3565	19.1547
		2	0.051	0.005	0.046	19.8308
		3	0.046	0.005	0.041	17.2767
naringin	3	1	0.05	0.005	0.045	19.3099	21.3501
		2	0.048	0.005	0.043	18.2832
		3	0.063	0.005	0.058	26.457
转化生长因子TGF
组别	n	编号	测量OD值	空白OD值	矫正OD值	浓度pg/ml	各组浓度均值pg/ml
Blank group	3	1	0.034	0.005	0.029	25.8856	25.5928
		2	0.034	0.005	0.029	25.8856
		3	0.033	0.005	0.028	25.0071
Model Group	3	1	0.042	0.005	0.037	32.9529	30.8859
		2	0.038	0.005	0.033	29.4104
		3	0.039	0.005	0.034	30.2944
naringin	3	1	0.04	0.005	0.035	31.1795	27.3581
		2	0.032	0.005	0.027	24.1298
		3	0.035	0.005	0.03	26.7652
TNF
Model Group	LD GS+DMN	MD GS+DMN	HD+DMN	Positive Contol
1	0.87	0.8	0.42	0.45
1	1.02	0.86	0.52	0.6
1	0.98	1.05	0.47	0.9
IFN
Model Group	LD GS+DMN	MD GS+DMN	HD+DMN	Positive Contol
1	1.43	1.5	1.31	2.05
1	1.55	1.85	2.26	2.74
1	2.61	2.04	4.32	3.18
IL-2
Model Group	LD GS+DMN	MD GS+DMN	HD+DMN	Positive Contol
1	1.89	1.23	4.58	1.59
1	2.73	2.41	1.84	2.38
1	1.23	2.88	2.26	2.93
IL-4
Model Group	LD GS+DMN	MD GS+DMN	HD+DMN	Positive Contol
1	1.05	3.18	3.14	3.95
1	2.44	4.03	2.21	1.72
1	3.9	1.96	4.06	3.88
IL-6
Model Group	LD GS+DMN	MD GS+DMN	HD+DMN	Positive Contol
1	1.39	3.3	2.93	6.66
1	3.33	5.7	1.32	2.49
1	1.39	2.46	4.3	1.76
IL-10
Model Group	LD GS+DMN	MD GS+DMN	HD+DMN	Positive Contol
1	1.88	1.08	1.44	1.49
1	1.77	0.91	1.28	0.6
1	0.51	1.44	2.71	1.89
	OD450
		control			TNF-α			naringin
	0 (h)	1.39	1.37	1.34	1.37	1.38	1.35	1.36	1.38	1.39
	24 (h)	1.45	1.4	1.42	1.62	1.64	1.59	1.53	1.56	1.57
	48 (h)	1.61	1.58	1.65	1.97	2.02	1.96	1.76	1.79	1.87
	72 (h)	1.78	1.83	1.85	2.11	2.19	2.12	1.89	2	1.91
			Relative expression of MMP-1
			Control	TNF-α	TNF-α+naringin
			1	0.62	0.84
			1	0.57	0.94
			1	0.45	0.89
			Relative expression of TIMP-1
			Control	TNF-α	TNF-α+naringin
			1	2.15	1.41
			1	1.96	1.48
			1	2.02	1.57
			Relative expression of Smad
			Control	TNF-α	TNF-α+naringin
			1	3.05	0.53
			1	3.27	1.08
			1	3.61	1.78
